# Supplementary material for: Treatment with Testosterone Therapy in Type 2 Diabetic Hypogonadal Adult Males: A Systematic Review and Meta-Analysis
Source: Clin Pract. 2023 Mar 20;13(2):454–69. doi: 10.3390/clinpract13020041 (PMC10037582; doi:10.3390/clinpract13020041)
Supplement: Supplementary file 1 [file clinpract-13-00041-s001.zip]

Archive with 1 entries (1 files):
- clinpract-2231970-supplementary.pdf
